# Supplementary material for: The Development and Comparative Evaluation of Rosemary Hydroalcoholic Macerate-Based Dermatocosmetic Preparations: A Study on Antioxidant, Antimicrobial, and Anti-Inflammatory Properties
Source: Gels. 2025 Feb 20;11(3):149. doi: 10.3390/gels11030149 (PMC11942321; doi:10.3390/gels11030149)
Supplement: Supplementary file 1 [file gels-11-00149-s001.zip]

Archive with 1 entries (1 files):
- gels-3461375-supplementary.pdf
